# Supplementary material for: Longitudinal analysis of 20 Years of external quality assurance schemes for PCR/NAAT-based bacterial genome detection in diagnostic testing
Source: Front Mol Biosci. 2024 Mar 27;11:1373114. doi: 10.3389/fmolb.2024.1373114 (PMC11004257; doi:10.3389/fmolb.2024.1373114)
Supplement: Supplementary file 1 [file Table2.XLSX]

## Sheet: Supplement Table 2
Supplementary Table S2: Table of clinical variants 539: MRSA / cMRSA. Clinical variants included in EQA scheme 539, specifically focusing on MRSA/cMRSA. The provided details elucidate the diverse clinical scenarios and variants considered within the EQA scheme, contributing to a comprehensive evaluation of diagnostic performance in detecting MRSA strains with distinct characteristics.
date	Sample composition
2006-April	MSSA containing a SCCmec cassette, w/o mecA gen
2006-April	MRSA containing a SCCmec cassette type V
2008-April	MRSA (S. aureus, oxaR, SCCmec Type V)
2009-Mai	cMRSA spa t657 (S. aureus, oxaR, PVL-pos)
2010-April	MRSA (Swiss drug clone; CHE 482); (S. aureus, oxaR, PVL-neg)
2010-Nov	mecA dropout mutant; MSSA + CoNS (S. aureus, CoNS, oxaS)
2012-Nov	MSSA (SCCmec pos, mecA neg, spa type: t 310)
2014-May	MRSA (S. aureus, oxaR, mecC pos, PVL-neg, spa:t10009)
2015-May	MRSA SCCmec Typ V (S. aureus, oxaR, PVL-neg)
2015-Nov	MRSA (S. aureus, oxaR, mecC pos, PVL-neg, spa type: t10009)
2015-Nov	mecA dropout variant; MSSA (S. aureus, oxaS but SCCmec false pos.)
2016-Nov	MRSA MREJ (right extremity junction) type IV; (S. aureus, oxaR, PVL-neg)
2017-May	MSSA (SCCmec pos, mecA neg) (S. aureus, oxaS, PVLneg, spa type: t 310)
2019-May	MRSA SCCmec TypV (S. aureus, oxaR, PVL-neg)
2019-Nov	mecA dropout variant; MSSA (S. aureus, oxaS but SCCmec false pos.)
2020-May	MRSA (S. aureus, oxaR, mecC pos, PVL-neg, spa type: t10009)
2020-Nov	MRSA (S. aureus, PVL-neg, pSA442 neg.)
2021-May	MRSA SCCmec TypV (S. aureus, oxaR, PVL-neg)
