# Supplementary material for: Longitudinal analysis of 20 Years of external quality assurance schemes for PCR/NAAT-based bacterial genome detection in diagnostic testing
Source: Front Mol Biosci. 2024 Mar 27;11:1373114. doi: 10.3389/fmolb.2024.1373114 (PMC11004257; doi:10.3389/fmolb.2024.1373114)
Supplement: Supplementary file 2 [file Table1.XLSX]

## Sheet: Supplement Table 1
Supplementary Table S1: Sample composition and expected results. Comprehensive overview of the sample composition and anticipated outcomes for EQA schemes targeting EHEC/STEC, B. burgdorferi, and MRSA/cMRSA spanning from November 2003 to May 2023.
date	sample N°	EQA scheme	Sample composition	expected
2003-Nov	1	EHEC/STEC (EQA 534)	EHEC (O157:H-; stx-2; eae; hlyA)	++
2003-Nov	2	EHEC/STEC (EQA 534)	Escherichia coli K12 (negative for eae and hlyA)	Ø
2003-Nov	3	EHEC/STEC (EQA 534)	Escherichia coli K12 (negative for eae and hlyA)	Ø
2003-Nov	4	EHEC/STEC (EQA 534)	EHEC (O26:H11; stx-1; eae)	++
2003-Nov	1	B. burgdorferi (EQA 535)	Borrelia valaisiana (VS116)	++
2003-Nov	2	B. burgdorferi (EQA 535)	Treponema phagedenis	Ø
2003-Nov	3	B. burgdorferi (EQA 535)	Borrelia garinii (OspA-Typ 4)	+
2003-Nov	4	B. burgdorferi (EQA 535)	Escherichia coli K12	Ø
2004-April	1	EHEC/STEC (EQA 534)	Escherichia coli K12 (negative for eae and hlyA)	Ø
2004-April	2	EHEC/STEC (EQA 534)	Escherichia coli K12 (negative for eae and hlyA)	Ø
2004-April	3	EHEC/STEC (EQA 534)	EHEC (O103:H2; stx-1; eae; hlyA)	++
2004-April	4	EHEC/STEC (EQA 534)	EHEC (O146:H28; stx-2)	++
2004-April	1	B. burgdorferi (EQA 535)	Treponema phagedenis	Ø
2004-April	2	B. burgdorferi (EQA 535)	Borrelia garinii (OspA-Typ 4)	+++
2004-April	3	B. burgdorferi (EQA 535)	B. burgdorferi sensu stricto	++
2004-April	4	B. burgdorferi (EQA 535)	Escherichia coli K12	Ø
2004-Sep	1	EHEC/STEC (EQA 534)	EHEC (O103:H2; stx-1; eae; hlyA)	++
2004-Sep	2	EHEC/STEC (EQA 534)	EHEC (O146:H28; stx-1; stx-2)	+
2004-Sep	3	EHEC/STEC (EQA 534)	EHEC (O157:H7; stx-2)	++
2004-Sep	4	EHEC/STEC (EQA 534)	Escherichia coli K12 (negative for eae and hlyA)	Ø
2004-Sep	1	B. burgdorferi (EQA 535)	Leptospira spp.	Ø
2004-Sep	2	B. burgdorferi (EQA 535)	Escherichia coli K12	Ø
2004-Sep	3	B. burgdorferi (EQA 535)	Borrelia valaisiana VS116	++
2004-Sep	4	B. burgdorferi (EQA 535)	Borrelia garinii strain pBr	++
2005-April	1	EHEC/STEC (EQA 534)	EHEC (O157:H7; stx-2, eae, hlyA)	++
2005-April	2	EHEC/STEC (EQA 534)	EHEC (O157:H7; stx-2, eae, hlyA)	(+)
2005-April	3	EHEC/STEC (EQA 534)	EHEC (O157:H7; stx-1,stx-2, eae, hlyA)	+
2005-April	4	EHEC/STEC (EQA 534)	Escherichia coli K12 (negative for eae and hlyA)	Ø
2005-April	1	B. burgdorferi (EQA 535)	Borrelia burgdorferi ssp. A14S	++
2005-April	2	B. burgdorferi (EQA 535)	Escherichia coli K12	Ø
2005-April	3	B. burgdorferi (EQA 535)	Borrelia garinii strain pHei	+
2005-April	4	B. burgdorferi (EQA 535)	Treponema phagedenis	Ø
2005-Sep	1	EHEC/STEC (EQA 534)	EHEC (O146:H21; stx-1)	+
2005-Sep	2	EHEC/STEC (EQA 534)	EHEC (O76:H19; stx-1, stx-2, hlyA)	+
2005-Sep	3	EHEC/STEC (EQA 534)	Escherichia coli K12 (negative for eae and hlyA)	Ø
2005-Sep	4	EHEC/STEC (EQA 534)	Escherichia coli K12 (negative for eae and hlyA)	Ø
2005-Sep	1	B. burgdorferi (EQA 535)	Borrelia recurrentis	Ø
2005-Sep	2	B. burgdorferi (EQA 535)	Borrelia garinii strain PBr	+
2005-Sep	3	B. burgdorferi (EQA 535)	Treponema phagedenis	Ø
2005-Sep	4	B. burgdorferi (EQA 535)	Borrelia afzelii strain PKo	+
2005-Sep	1	MRSA/cMRSA (EQA 539)	Escherichia coli K12	Ø
2005-Sep	2	MRSA/cMRSA (EQA 539)	S. aureus + CoNS (S. epiderm.; oxaR)	Ø
2005-Sep	3	MRSA/cMRSA (EQA 539)	MRSA + CoNS (S. epidermidis; oxaS)	+
2005-Sep	4	MRSA/cMRSA (EQA 539)	MRSA (PVL-pos.) MLST:30; spa: t019	++
2006-April	1	EHEC/STEC (EQA 534)	Escherichia coli K12 (negative for eae and hlyA)	Ø
2006-April	2	EHEC/STEC (EQA 534)	EHEC (O103:H2; stx-1, eae, hlyA)	+
2006-April	3	EHEC/STEC (EQA 534)	EHEC (O146:H28; stx-2)	++
2006-April	4	EHEC/STEC (EQA 534)	Escherichia coli K12 (negative for eae and hlyA)	Ø
2006-April	1	B. burgdorferi (EQA 535)	Escherichia coli K12	Ø
2006-April	2	B. burgdorferi (EQA 535)	Borrelia afzelii strain PKo	+
2006-April	3	B. burgdorferi (EQA 535)	Treponema phagedenis	Ø
2006-April	4	B. burgdorferi (EQA 535)	Borrelia garinii strain TN	++
2006-April	1	MRSA/cMRSA (EQA 539)	Escherichia coli K12	Ø
2006-April	2	MRSA/cMRSA (EQA 539)	MRSA SSCmec Typ + CoNS (S. pasteuri.; oxaS)	++
2006-April	3	MRSA/cMRSA (EQA 539)	MRSA SSCmec Typ (PVL-pos.) MLST:152; spa: t355	+
2006-April	4	MRSA/cMRSA (EQA 539)	S. aureus + CoNS (S. epidermidis; oxaR)	++
2006-April	1	MRSA/cMRSA (EQA 539)	MRSA SSCmec Type (PVL-pos.) MLST:152; spa: t355	++
2006-April	2	MRSA/cMRSA (EQA 539)	MRSA SSCmec Type + CoNS (S. pasteuri.; oxaS)	++
2006-April	3	MRSA/cMRSA (EQA 539)	MRSA SSCmec Type V + CoNS (S. epidermidis; oxaR)	++
2006-April	4	MRSA/cMRSA (EQA 539)	Escherichia coli K12	Ø
2006-Sep	1	EHEC/STEC (EQA 534)	EHEC (O157:H7; stx-1, stx-2, eae, hlyA)	+
2006-Sep	2	EHEC/STEC (EQA 534)	Escherichia coli K12 (negative for eae and hlyA)	Ø
2006-Sep	3	EHEC/STEC (EQA 534)	EHEC (O26:H11; stx-1, eae)	++
2006-Sep	4	EHEC/STEC (EQA 534)	EHEC (O157:H7; stx-1, stx-2, eae, hlyA)	++
2006-Sep	1	B. burgdorferi (EQA 535)	Borrelia garinii strain PRab	+
2006-Sep	2	B. burgdorferi (EQA 535)	Borrelia burgdorferi strain PKa2	+
2006-Sep	3	B. burgdorferi (EQA 535)	Treponema phagedenis	Ø
2006-Sep	4	B. burgdorferi (EQA 535)	Escherichia coli K12	Ø
2006-Sep	1	MRSA/cMRSA (EQA 539)	MRSA + CoNS (S. epi., oxaS)	++
2006-Sep	2	MRSA/cMRSA (EQA 539)	Escherichia coli K12	Ø
2006-Sep	3	MRSA/cMRSA (EQA 539)	MRSA (PVL-pos.) MLST:30; spa: t019	++
2006-Sep	4	MRSA/cMRSA (EQA 539)	S. aureus + CoNS (S. epi.,oxaR)	Ø
2007-April	1	EHEC/STEC (EQA 534)	Escherichia coli K12 (negative for eae and hlyA)	Ø
2007-April	2	EHEC/STEC (EQA 534)	EHEC (O100:H-; stx-2)	++
2007-April	3	EHEC/STEC (EQA 534)	EHEC (O154:H31; stx-1, hlyA)	++
2007-April	4	EHEC/STEC (EQA 534)	EPEC (eae)	Ø
2007-April	1	EHEC/STEC (EQA 534)	EHEC (O157:H7; stx-1, stx-2, eae, hlyA)	+
2007-April	2	EHEC/STEC (EQA 534)	Escherichia coli K12 (negative for eae and hlyA)	Ø
2007-April	3	EHEC/STEC (EQA 534)	EHEC (O157:H7; stx-2, eae, hlyA)	(+)
2007-April	4	EHEC/STEC (EQA 534)	EHEC (O157:H7; stx-2, eae, hlyA)	+
2007-April	1	B. burgdorferi (EQA 535)	Escherichia coli K12	Ø
2007-April	2	B. burgdorferi (EQA 535)	Borrelia garinii, SG4	(+)
2007-April	3	B. burgdorferi (EQA 535)	Treponema phagedenis	Ø
2007-April	4	B. burgdorferi (EQA 535)	Borrelia valaisiana, VS116	+
2007-April	1	B. burgdorferi (EQA 535)	Borrelia burgdorferi, Psig II (A14s)	+
2007-April	2	B. burgdorferi (EQA 535)	Escherichia coli K12	Ø
2007-April	3	B. burgdorferi (EQA 535)	Borrelia garinii, SG4	+
2007-April	4	B. burgdorferi (EQA 535)	Treponema phagedenis	Ø
2007-April	1	MRSA/cMRSA (EQA 539)	MRSA (S. aureus, mecA pos., oxaR)	++
2007-April	2	MRSA/cMRSA (EQA 539)	cMSSA (S. aureus, mecA neg., PVL-pos.)	Ø
2007-April	3	MRSA/cMRSA (EQA 539)	S. aureus + CoNS (S. haemolyt., oxaR)	Ø
2007-April	4	MRSA/cMRSA (EQA 539)	Escherichia coli K12	Ø
2007-Sep	1	EHEC/STEC (EQA 534)	EHEC (O91:H; stx-1, hlyA)	+
2007-Sep	2	EHEC/STEC (EQA 534)	Escherichia coli K12 (negative for eae and hlyA)	Ø
2007-Sep	3	EHEC/STEC (EQA 534)	EHEC (O154 :H31; stx-1, hlyA)	++
2007-Sep	4	EHEC/STEC (EQA 534)	Escherichia coli K12 (negative for eae and hlyA)	Ø
2007-Sep	1	EHEC/STEC (EQA 534)	EHEC (O76:H19; stx-1, stx-2, hlyA)	+
2007-Sep	2	EHEC/STEC (EQA 534)	EHEC (O146:H21; stx-1)	+
2007-Sep	3	EHEC/STEC (EQA 534)	Escherichia coli K12 (negative for eae and hlyA)	Ø
2007-Sep	4	EHEC/STEC (EQA 534)	Escherichia coli K12 (negative for eae and hlyA)	Ø
2007-Sep	1	B. burgdorferi (EQA 535)	Escherichia coli K12	Ø
2007-Sep	2	B. burgdorferi (EQA 535)	Borrelia garinii, pBr	+
2007-Sep	3	B. burgdorferi (EQA 535)	Treponema phagedenis	Ø
2007-Sep	4	B. burgdorferi (EQA 535)	Borrelia valaisiana, VS116	+
2007-Sep	1	B. burgdorferi (EQA 535)	Leptospira spp.	Ø
2007-Sep	2	B. burgdorferi (EQA 535)	Borrelia valaisiana, VS116	++
2007-Sep	3	B. burgdorferi (EQA 535)	Borrelia garinii, pBr	++
2007-Sep	4	B. burgdorferi (EQA 535)	Escherichia coli K12	Ø
2007-Sep	1	MRSA/cMRSA (EQA 539)	cMRSA (S. aureus, mecA pos., oxaR, PVL-pos)	+
2007-Sep	2	MRSA/cMRSA (EQA 539)	Escherichia coli K12	Ø
2007-Sep	3	MRSA/cMRSA (EQA 539)	S. aureus + CoNS (S. haemolyt., oxaR)	Ø
2007-Sep	4	MRSA/cMRSA (EQA 539)	MRSA (S. aureus, mecA pos., oxaR)	++
2008-April	1	EHEC/STEC (EQA 534)	EHEC (stx-1, stx-2, hlyA, eae, O:157)	++
2008-April	2	EHEC/STEC (EQA 534)	EHEC (stx-1)	(+)
2008-April	3	EHEC/STEC (EQA 534)	Escherichia coli K12 (negative for eae and hlyA)	Ø
2008-April	4	EHEC/STEC (EQA 534)	Enteroinvasive E. coli (ipaH)	Ø
2008-April	1	B. burgdorferi (EQA 535)	Borrelia afzelii, PKo	++
2008-April	2	B. burgdorferi (EQA 535)	Borrelia afzelii, PKo	+
2008-April	3	B. burgdorferi (EQA 535)	Treponema phagedenis	Ø
2008-April	4	B. burgdorferi (EQA 535)	Borrelia afzelii, PKo	(+)
2008-April	1	MRSA/cMRSA (EQA 539)	S. aureus + CoNS (S. epidermidis, oxaR)	Ø
2008-April	2	MRSA/cMRSA (EQA 539)	Escherichia coli K12	Ø
2008-April	3	MRSA/cMRSA (EQA 539)	cMRSA (S. aureus, oxaR, PVL-pos)	++
2008-April	4	MRSA/cMRSA (EQA 539)	MRSA (S. aureus, oxaR, SCCmec Type V)	++
2008-Nov	1	EHEC/STEC (EQA 534)	EHEC (stx-1)	(+)
2008-Nov	2	EHEC/STEC (EQA 534)	EHEC (stx-1, stx-2, hlyA, eae)	(+)
2008-Nov	3	EHEC/STEC (EQA 534)	EHEC (stx-1, stx-2, hlyA)	++
2008-Nov	4	EHEC/STEC (EQA 534)	Escherichia coli K12 (negative for eae and hlyA)	Ø
2008-Nov	1	B. burgdorferi (EQA 535)	Borrelia duttonii	Ø
2008-Nov	2	B. burgdorferi (EQA 535)	Borrelia lusitaniae, PotiB3	++
2008-Nov	3	B. burgdorferi (EQA 535)	Borrelia garinii SG5, PHei	+
2008-Nov	4	B. burgdorferi (EQA 535)	Escherichia coli K12	Ø
2008-Nov	1	MRSA/cMRSA (EQA 539)	cMRSA (S. aureus, oxaR, PVL-pos)	++
2008-Nov	2	MRSA/cMRSA (EQA 539)	cMRSA (S. aureus, oxaR, PVL-pos)	+
2008-Nov	3	MRSA/cMRSA (EQA 539)	Escherichia coli K12	Ø
2008-Nov	4	MRSA/cMRSA (EQA 539)	cMRSA (S. aureus, oxaR, PVL-pos)	+++
2009-May	1	EHEC/STEC (EQA 534)	Escherichia coli (negative for eae and hlyA)	Ø
2009-May	2	EHEC/STEC (EQA 534)	EHEC (stx-1, stx-2, hlyA)	++
2009-May	3	EHEC/STEC (EQA 534)	Escherichia coli K12 (negative for eae and hlyA)	Ø
2009-May	4	EHEC/STEC (EQA 534)	EHEC (stx-2, eae, hlyA)	++
2009-May	1	B. burgdorferi (EQA 535)	Escherichia coli K12	Ø
2009-May	2	B. burgdorferi (EQA 535)	Borrelia afzelii + Borrelia valaisiana, PKO + VS116	+
2009-May	3	B. burgdorferi (EQA 535)	Borrelia burgdorferi sensu stricto, PKa II	+
2009-May	4	B. burgdorferi (EQA 535)	Borrelia afzelii + Borrelia valaisiana, PKO + VS116	+
2009-May	1	MRSA/cMRSA (EQA 539)	cMRSA spa t657 (S. aureus, oxaR, PVL-pos)	++
2009-May	2	MRSA/cMRSA (EQA 539)	MSSA + CoNS (S. epidermidis; oxaR)	Ø
2009-May	3	MRSA/cMRSA (EQA 539)	cMRSA spa t310 (S. aureus, oxaR, PVL-pos)	++
2009-May	4	MRSA/cMRSA (EQA 539)	Escherichia coli K12	Ø
2009-Nov	1	EHEC/STEC (EQA 534)	EHEC (stx-1, eae, hlyA)	++
2009-Nov	2	EHEC/STEC (EQA 534)	Escherichia coli K12 (negative for eae and hlyA)	Ø
2009-Nov	3	EHEC/STEC (EQA 534)	Escherichia coli (positive for eae)	Ø
2009-Nov	4	EHEC/STEC (EQA 534)	Salmonella enterica Enteritidis	Ø
2009-Nov	1	B. burgdorferi (EQA 535)	Borrelia burgdorferi sensu stricto, PK II	++
2009-Nov	2	B. burgdorferi (EQA 535)	Borrelia burgdorferi sensu stricto, PK II	+
2009-Nov	3	B. burgdorferi (EQA 535)	Escherichia coli K12	Ø
2009-Nov	4	B. burgdorferi (EQA 535)	Borrelia burgdorferi sensu stricto, PK II	(+)
2009-Nov	1	MRSA/cMRSA (EQA 539)	cMSSA + CoNS (S. aureus ,S. epidermidis; oxaS, PVL-pos)	Ø
2009-Nov	2	MRSA/cMRSA (EQA 539)	cMRSA spa t 310 (S. aureus, oxaR, PVL-pos)	++
2009-Nov	3	MRSA/cMRSA (EQA 539)	cMRSA spa t 310 (S. aureus, oxaR, PVL-pos)	(+)
2009-Nov	4	MRSA/cMRSA (EQA 539)	CoNS (S. epidermidis; oxaR)	Ø
2010-April	1	EHEC/STEC (EQA 534)	EHEC (stx-1, stx-2c, eae, hlyA)	+++
2010-April	2	EHEC/STEC (EQA 534)	EHEC (stx-1, eae, hlyA)	++
2010-April	3	EHEC/STEC (EQA 534)	ETEC (LT positive)	Ø
2010-April	4	EHEC/STEC (EQA 534)	Escherichia coli K12 (negative for eae and hlyA)	Ø
2010-April	1	B. burgdorferi (EQA 535)	Borrelia afzelii, Pko	++
2010-April	2	B. burgdorferi (EQA 535)	Borrelia afzelii, Pko	(+)
2010-April	3	B. burgdorferi (EQA 535)	Borrelia afzelii, Pko	+++
2010-April	4	B. burgdorferi (EQA 535)	T. phagedenis und E. coli K12	Ø
2010-April	1	MRSA/cMRSA (EQA 539)	MRSA (Swiss Drug Clone; CHE 482) SCCmec PCRs likely false-negative! (S. aureus, oxaR, PVL-neg)	(++)
2010-April	2	MRSA/cMRSA (EQA 539)	Escherichia coli K12	Ø
2010-April	3	MRSA/cMRSA (EQA 539)	MSSA + CoNS (S. aureus, CoNS, oxaR)	Ø
2010-April	4	MRSA/cMRSA (EQA 539)	MRSA (S. aureus, oxaR, PVL-neg)	+
2010-Nov	1	EHEC/STEC (EQA 534)	EHEC (stx-1, stx-2c, eae, hlyA)	+++
2010-Nov	2	EHEC/STEC (EQA 534)	EHEC (stx-1, stx-2c, eae, hlyA)	++
2010-Nov	3	EHEC/STEC (EQA 534)	Escherichia coli K12 (negative for eae and hlyA)	Ø
2010-Nov	4	EHEC/STEC (EQA 534)	EHEC (stx-1, stx-2c, eae, hlyA)	+
2010-Nov	1	B. burgdorferi (EQA 535)	Borrelia bavariensis, PBi	+
2010-Nov	2	B. burgdorferi (EQA 535)	Borrelia burgdorferi sensu stricto, PK2	+++
2010-Nov	3	B. burgdorferi (EQA 535)	Escherichia coli K12	Ø
2010-Nov	4	B. burgdorferi (EQA 535)	Borrelia miyamotoi	Ø
2010-Nov	1	MRSA/cMRSA (EQA 539)	MRSA + CoNS (S. aureus, CoNS, oxaR , PVL-neg)	++
2010-Nov	2	MRSA/cMRSA (EQA 539)	MSSA + CoNS (S. aureus, CoNS, oxaS) "mecA dropout mutant"	Ø/++
2010-Nov	3	MRSA/cMRSA (EQA 539)	cMRSA + CoNS (S. aureus, CoNS, oxaR, PVL-pos)	++
2010-Nov	4	MRSA/cMRSA (EQA 539)	CoNS (oxaS)	Ø
2011-April	1	EHEC/STEC (EQA 534)	Escherichia coli K12 (negative for eae and hlyA)	Ø
2011-April	2	EHEC/STEC (EQA 534)	Yersinia spp.	Ø
2011-April	3	EHEC/STEC (EQA 534)	EPEC (eae weak positive)	Ø
2011-April	4	EHEC/STEC (EQA 534)	EHEC (stx-1, eae, hlyA)	+++
2011-April	1	B. burgdorferi (EQA 535)	Borrelia afzelii, Pko	+++
2011-April	2	B. burgdorferi (EQA 535)	Leptospira interrogans	Ø
2011-April	3	B. burgdorferi (EQA 535)	Borrelia afzelii, PKo	++
2011-April	4	B. burgdorferi (EQA 535)	Borrelia afzelii, PKo	(+)
2011-April	1	MRSA/cMRSA (EQA 539)	Escherichia coli K12	Ø
2011-April	2	MRSA/cMRSA (EQA 539)	cMRSA (S. aureus, oxaR, PVL-pos)	++
2011-April	3	MRSA/cMRSA (EQA 539)	cMRSA (S. aureus, oxaR, PVL-pos)	++
2011-April	4	MRSA/cMRSA (EQA 539)	CoNS (oxaR)	Ø
2011-Nov	1	EHEC/STEC (EQA 534)	EHEC (stx-1 positive)	++
2011-Nov	2	EHEC/STEC (EQA 534)	EHEC (stx-1, stx-2, eae, hlyA)	+
2011-Nov	3	EHEC/STEC (EQA 534)	Salmonella enteritidis	Ø
2011-Nov	4	EHEC/STEC (EQA 534)	Escherichia coli K12 (negative for eae and hlyA)	Ø
2011-Nov	1	B. burgdorferi (EQA 535)	Leptospira interrogans	Ø
2011-Nov	2	B. burgdorferi (EQA 535)	Borrelia garinii,OspA Typ3, PBr	++
2011-Nov	3	B. burgdorferi (EQA 535)	Borrelia valaisiana	++
2011-Nov	4	B. burgdorferi (EQA 535)	Borrelia lusitaniae	+++
2011-Nov	1	MRSA/cMRSA (EQA 539)	La-MRSA (S. aureus, oxaR, PVL-neg)	+++
2011-Nov	2	MRSA/cMRSA (EQA 539)	CoNS (oxaS)	Ø
2011-Nov	3	MRSA/cMRSA (EQA 539)	cMSSA (S. aureus, oxaS, PVL-pos)	Ø
2011-Nov	4	MRSA/cMRSA (EQA 539)	Escherichia coli K12	Ø
2012-May	1	EHEC/STEC (EQA 534)	EHEC (stx-2 positive)	+++
2012-May	2	EHEC/STEC (EQA 534)	EPEC (eae positive)	Ø
2012-May	3	EHEC/STEC (EQA 534)	EHEC (stx-2 positive)	++
2012-May	4	EHEC/STEC (EQA 534)	Escherichia coli K12 (negative for eae and hlyA)	Ø
2012-May	1	B. burgdorferi (EQA 535)	Borrelia spielmanii	+++
2012-May	2	B. burgdorferi (EQA 535)	Borrelia garinii	+++
2012-May	3	B. burgdorferi (EQA 535)	Treponema phagedenis and E. coli K12	Ø
2012-May	4	B. burgdorferi (EQA 535)	Escherichia coli K12	Ø
2012-May	1	MRSA/cMRSA (EQA 539)	cMRSA (S. aureus, oxaR, PVL-pos)	++
2012-May	2	MRSA/cMRSA (EQA 539)	CoNS (oxaR)	Ø
2012-May	3	MRSA/cMRSA (EQA 539)	cMSSA (S. aureus, oxaS, PVL-pos)	Ø
2012-May	4	MRSA/cMRSA (EQA 539)	Escherichia coli K12	Ø
2012-Nov	1	EHEC/STEC (EQA 534)	EHEC (stx-1, stx-2, eae, hlyA and O157 positive)	++
2012-Nov	2	EHEC/STEC (EQA 534)	Escherichia coli K12 (negative for eae and hlyA)	Ø
2012-Nov	3	EHEC/STEC (EQA 534)	EHEC (stx-1c and hlyA positive)	+++
2012-Nov	4	EHEC/STEC (EQA 534)	EHEC (stx-2e positive)	+++
2012-Nov	1	B. burgdorferi (EQA 535)	Escherichia coli K12	Ø
2012-Nov	2	B. burgdorferi (EQA 535)	Borrelia valaisiana	++
2012-Nov	3	B. burgdorferi (EQA 535)	Borrelia afzelii	+++
2012-Nov	4	B. burgdorferi (EQA 535)	Borrelia duttonii	Ø
2012-Nov	1	MRSA/cMRSA (EQA 539)	LA-MRSA (S. aureus, oxaR, PVL-neg)	++
2012-Nov	2	MRSA/cMRSA (EQA 539)	MSSA (SCCmec pos, mecA neg, spa:t 310)	Ø
2012-Nov	3	MRSA/cMRSA (EQA 539)	cMSSA (S. aureus, oxaS, PVL-pos)	Ø
2012-Nov	4	MRSA/cMRSA (EQA 539)	Escherichia coli K12	Ø
2013-May	1	EHEC/STEC (EQA 534)	Salmonella enterica serovar typhi	Ø
2013-May	2	EHEC/STEC (EQA 534)	Escherichia coli K12 (negative for eae and hlyA)	Ø
2013-May	3	EHEC/STEC (EQA 534)	EHEC (stx-2c and EAEC positive)	++
2013-May	4	EHEC/STEC (EQA 534)	EHEC (stx-1, stx-2, eae, hlyA and O157 positive)	+++
2013-May	1	B. burgdorferi (EQA 535)	Borrelia garinii OspA Typ3	+
2013-May	2	B. burgdorferi (EQA 535)	Borrelia garinii OspA Typ3	++
2013-May	3	B. burgdorferi (EQA 535)	Borrelia garinii OspA Typ3	+++
2013-May	4	B. burgdorferi (EQA 535)	Borrelia garinii OspA Typ3	(+)
2013-May	1	MRSA/cMRSA (EQA 539)	MRSA (S. aureus, oxaR, PVL-neg)	+++
2013-May	2	MRSA/cMRSA (EQA 539)	Escherichia coli K12	Ø
2013-May	3	MRSA/cMRSA (EQA 539)	LaMRSA (S. aureus, oxaR, PVL-neg)	+
2013-May	4	MRSA/cMRSA (EQA 539)	CoNS (S. haemolyticus, oxaR)	Ø
2013-Nov	1	EHEC/STEC (EQA 534)	EHEC (stx-1, eae, hlyA and O157 positive)	+++
2013-Nov	2	EHEC/STEC (EQA 534)	EHEC (stx-1, stx-2, eae, hlyA and O157 positive)	++
2013-Nov	3	EHEC/STEC (EQA 534)	EHEC (stx-2f and eae positive)	+++
2013-Nov	4	EHEC/STEC (EQA 534)	Escherichia coli K12 (negative for eae and hlyA)	Ø
2013-Nov	1	B. burgdorferi (EQA 535)	Borrelia bissettii	(++)
2013-Nov	2	B. burgdorferi (EQA 535)	Escherichia coli K12 (negative for eae and hlyA)	Ø
2013-Nov	3	B. burgdorferi (EQA 535)	Borrelia spielmanii	++
2013-Nov	4	B. burgdorferi (EQA 535)	Borrelia afzelii	++
2013-Nov	1	MRSA/cMRSA (EQA 539)	MSSA + CoNS (S. aureus, CoNS, oxaR, PVL-neg)	Ø
2013-Nov	2	MRSA/cMRSA (EQA 539)	MRSA (S. aureus, oxaR, PVL-neg)	++
2013-Nov	3	MRSA/cMRSA (EQA 539)	cMRSA (S. aureus, oxaR, PVL-pos, spa:t 310)	+++
2013-Nov	4	MRSA/cMRSA (EQA 539)	Escherichia coli K12	Ø
2014-May	1	EHEC/STEC (EQA 534)	Salmonella enterica ser. Typhi	Ø
2014-May	2	EHEC/STEC (EQA 534)	EHEC (stx-1 and eae positive – serotype O132H2)	+++
2014-May	3	EHEC/STEC (EQA 534)	Escherichia coli K12 (negative for eae and hlyA)	Ø
2014-May	4	EHEC/STEC (EQA 534)	EHEC (stx-1, stx-2, eae, hlyA and O157 positive)	+++
2014-May	1	B. burgdorferi (EQA 535)	Borrelia garinii OspA Typ 6	+
2014-May	2	B. burgdorferi (EQA 535)	Treponema phagedenis	Ø
2014-May	3	B. burgdorferi (EQA 535)	Borrelia garinii OspA Typ 6	+++
2014-May	4	B. burgdorferi (EQA 535)	Borrelia garinii OspA Typ 6	++
2014-May	1	MRSA/cMRSA (EQA 539)	MRSA (S. aureus, oxaR, mecC pos, PVL-neg, spa:t10009)	+++
2014-May	2	MRSA/cMRSA (EQA 539)	MSSA + CoNS (S. aureus, S. epidermidis oxaR, PVL-neg)	Ø
2014-May	3	MRSA/cMRSA (EQA 539)	Escherichia coli K12	Ø
2014-May	4	MRSA/cMRSA (EQA 539)	MRSA (S. aureus, oxaR, PVL-neg, spa:t 014)	++
2014-Nov	1	EHEC/STEC (EQA 534)	EPEC (eae positive)	Ø
2014-Nov	2	EHEC/STEC (EQA 534)	Escherichia coli K12 (negative for eae and hlyA)	Ø
2014-Nov	3	EHEC/STEC (EQA 534)	EHEC (stx-1, stx-2, eae, hlyA and O157 positive)	+++
2014-Nov	4	EHEC/STEC (EQA 534)	EHEC (stx-1, stx-2, eae, hlyA and O157 positive)	++
2014-Nov	1	B. burgdorferi (EQA 535)	Borrelia spielmanii	+
2014-Nov	2	B. burgdorferi (EQA 535)	Borrelia turicatae	Ø
2014-Nov	3	B. burgdorferi (EQA 535)	Borrelia spielmanii	++
2014-Nov	4	B. burgdorferi (EQA 535)	Borrelia spielmanii	+++
2014-Nov	1	MRSA/cMRSA (EQA 539)	MRSA (S. aureus, oxaS, mecA pos., PVL neg., spa:t1613) Genotype: MRSA; Phenotype: MSSA	+++
2014-Nov	2	MRSA/cMRSA (EQA 539)	cMRSA (S. aureus, oxaR, PVL-pos)	+++
2014-Nov	3	MRSA/cMRSA (EQA 539)	CoNS (S. epidermidis, oxaR)	Ø
2014-Nov	4	MRSA/cMRSA (EQA 539)	CoNS (S. epidermidis, oxaS)	Ø
2015-May	1	EHEC/STEC (EQA 534)	Escherichia coli K12 (negative for eae and hlyA)	Ø
2015-May	2	EHEC/STEC (EQA 534)	EHEC (stx-1, stx-2, eae, hlyA and O157 positive)	++
2015-May	3	EHEC/STEC (EQA 534)	EHEC (stx-2c, eae, hlyA and O157 positive)	+++
2015-May	4	EHEC/STEC (EQA 534)	ETEC (ST positive)	Ø
2015-May	1	B. burgdorferi (EQA 535)	Borrelia miyamotoi	Ø
2015-May	2	B. burgdorferi (EQA 535)	Borrelia bavariensis	+++
2015-May	3	B. burgdorferi (EQA 535)	Borrelia garinii Ospa Typ 8	+++
2015-May	4	B. burgdorferi (EQA 535)	Borrelia kurtenbachi	++
2015-May	1	MRSA/cMRSA (EQA 539)	MRSA SCCmec Typ V (S. aureus, oxaR, PVL-neg)	+++
2015-May	2	MRSA/cMRSA (EQA 539)	cMRSA (S. aureus, oxaR, PVL-pos, spa:t 310)	++
2015-May	3	MRSA/cMRSA (EQA 539)	CoNS (S. epidermidis, oxaS)	Ø
2015-May	4	MRSA/cMRSA (EQA 539)	MSSA + CoNS (S. aureus, S. epidermidis oxaR, PVL-neg)	Ø
2015-Nov	1	EHEC/STEC (EQA 534)	ETEC (ST und LT positive)	Ø
2015-Nov	2	EHEC/STEC (EQA 534)	EHEC (stx-2 positive)	+++
2015-Nov	3	EHEC/STEC (EQA 534)	EHEC (stx-2, eae, hlyA and O157 positive)	+++
2015-Nov	4	EHEC/STEC (EQA 534)	Escherichia coli K12 (negative for eae and hlyA)	Ø
2015-Nov	1	B. burgdorferi (EQA 535)	B. burgdorferi sensu stricto	+
2015-Nov	2	B. burgdorferi (EQA 535)	Borrelia garinii OspA Typ8	+++
2015-Nov	3	B. burgdorferi (EQA 535)	B. burgdorferi sensu stricto	++
2015-Nov	4	B. burgdorferi (EQA 535)	B. burgdorferi sensu stricto	+
2015-Nov	1	MRSA/cMRSA (EQA 539)	MRSA (S. aureus, oxaR, mecC pos, PVL-neg, spa:t10009)	+++
2015-Nov	2	MRSA/cMRSA (EQA 539)	MSSA (S. aureus, oxaS but SCCmec false pos.) mecA dropout variant	Ø
2015-Nov	3	MRSA/cMRSA (EQA 539)	MRSA (S. aureus, oxaR, PVL-neg)	+++
2015-Nov	4	MRSA/cMRSA (EQA 539)	Escherichia coli K12	Ø
2016-May	1	EHEC/STEC (EQA 534)	EPEC	Ø
2016-May	2	EHEC/STEC (EQA 534)	EHEC (stx-1, stx-2, eae, hlyA and O157 positive)	+++
2016-May	3	EHEC/STEC (EQA 534)	EIEC	Ø
2016-May	4	EHEC/STEC (EQA 534)	EHEC (stx-2c, eae, hlyA and O26:H11 positive)	+++
2016-May	1	B. burgdorferi (EQA 535)	Borrelia afzelii	++
2016-May	2	B. burgdorferi (EQA 535)	Treponema phagedenis	Ø
2016-May	3	B. burgdorferi (EQA 535)	Borrelia afzelii	+++
2016-May	4	B. burgdorferi (EQA 535)	Borrelia afzelii	+
2016-May	1	MRSA/cMRSA (EQA 539)	MSSA + CoNS (S. aureus, S. epidermidis oxaR, PVL-neg)	Ø
2016-May	2	MRSA/cMRSA (EQA 539)	cMRSA (S. aureus, oxaR, PVL-pos, spa:t 310)	++
2016-May	3	MRSA/cMRSA (EQA 539)	CoNS (S. epidermidis, oxaS)	Ø
2016-May	4	MRSA/cMRSA (EQA 539)	cMRSA (S. aureus, oxaR, PVL-pos, spa:t 008)	+++
2016-Nov	1	EHEC/STEC (EQA 534)	EHEC (stx-2c, eae, hlyA and O26:H11positive)	+++
2016-Nov	2	EHEC/STEC (EQA 534)	Escherichia coli K12 (negative for eae and hlyA)	Ø
2016-Nov	3	EHEC/STEC (EQA 534)	EHEC (stx-1, stx-2, eae, hlyA and O157 positive)	+++
2016-Nov	4	EHEC/STEC (EQA 534)	S. enterica ser. Enteritidis	Ø
2016-Nov	1	B. burgdorferi (EQA 535)	Borrelia garinii OspA Typ3	++
2016-Nov	2	B. burgdorferi (EQA 535)	Escherichia coli K12	Ø
2016-Nov	3	B. burgdorferi (EQA 535)	Borrelia valaisiana	+++
2016-Nov	4	B. burgdorferi (EQA 535)	Borrelia bisettiae	++
2016-Nov	1	MRSA/cMRSA (EQA 539)	CoNS (S. epidermidis, oxaR)	Ø
2016-Nov	2	MRSA/cMRSA (EQA 539)	MRSA MREJ (right extremity junction) type IV (S. aureus, oxaR, PVL-neg)	+++
2016-Nov	3	MRSA/cMRSA (EQA 539)	MSSA	Ø
2016-Nov	4	MRSA/cMRSA (EQA 539)	cMRSA (S. aureus, oxaR, PVL-pos, spa:t 310)	+++
2017-May	1	EHEC/STEC (EQA 534)	EHEC (stx-2d positive)	+++
2017-May	2	EHEC/STEC (EQA 534)	EHEC (stx-1, stx-2, eae, hlyA and O157 positive)	++
2017-May	3	EHEC/STEC (EQA 534)	Shigella sonnei	Ø
2017-May	4	EHEC/STEC (EQA 534)	Escherichia coli K12	Ø
2017-May	1	B. burgdorferi (EQA 535)	Borrelia garinii OspA Typ3	++
2017-May	2	B. burgdorferi (EQA 535)	Escherichia coli K12	Ø
2017-May	3	B. burgdorferi (EQA 535)	Borrelia garinii OspA Typ3	+++
2017-May	4	B. burgdorferi (EQA 535)	Borrelia garinii OspA Typ3	+
2017-May	1	MRSA/cMRSA (EQA 539)	MRSA (S. aureus, oxaR, PVL-neg)	++
2017-May	2	MRSA/cMRSA (EQA 539)	MSSA (SCCmec pos, mecA neg) (S. aureus, oxaS, PVL- neg, spa:t 310)	Ø
2017-May	3	MRSA/cMRSA (EQA 539)	Escherichia coli K12	Ø
2017-May	4	MRSA/cMRSA (EQA 539)	MRSA (S. aureus, oxaR, PVL-neg)	+++
2017-Nov	1	EHEC/STEC (EQA 534)	EHEC (stx-1, stx-2, eae, hlyA and O157 positive)	++
2017-Nov	2	EHEC/STEC (EQA 534)	Escherichia coli K12	Ø
2017-Nov	3	EHEC/STEC (EQA 534)	EHEC (stx-2f and eae positive)	++
2017-Nov	4	EHEC/STEC (EQA 534)	EHEC (stx-2d positive)	+
2017-Nov	1	B. burgdorferi (EQA 535)	Borrelia afzelii	(+)
2017-Nov	2	B. burgdorferi (EQA 535)	Borrelia spielmanii	++
2017-Nov	3	B. burgdorferi (EQA 535)	Borrelia miyamotoi	Ø
2017-Nov	4	B. burgdorferi (EQA 535)	Borrelia afzelii	+++
2017-Nov	1	MRSA/cMRSA (EQA 539)	MSSA (S. aureus, oxaS, PVL-neg)	Ø
2017-Nov	2	MRSA/cMRSA (EQA 539)	cMRSA (S. aureus, oxaR, PVL-pos, spa:t 310)	+++
2017-Nov	3	MRSA/cMRSA (EQA 539)	Escherichia coli K12	Ø
2017-Nov	4	MRSA/cMRSA (EQA 539)	MSSA + CoNS (S. aureus, S. epidermidis oxaR, PVL-neg)	Ø
2018-May	1	EHEC/STEC (EQA 534)	EPEC	Ø
2018-May	2	EHEC/STEC (EQA 534)	Escherichia coli K12 (negative for eae and hlyA)	Ø
2018-May	3	EHEC/STEC (EQA 534)	EHEC (stx-1, stx-2, eae, hlyA and O157 positive)	++++
2018-May	4	EHEC/STEC (EQA 534)	EHEC (stx-1, stx-2, eae, hlyA and O157 positive)	+++
2018-May	1	B. burgdorferi (EQA 535)	Escherichia coli K12	Ø
2018-May	2	B. burgdorferi (EQA 535)	Borrelia garinii OspA Typ3	+++
2018-May	3	B. burgdorferi (EQA 535)	Borrelia burgdorferi s.s.	+++
2018-May	4	B. burgdorferi (EQA 535)	Borrelia bissettiae	+++
2018-May	1	MRSA/cMRSA (EQA 539)	cMRSA (S. aureus, oxaR, PVL-pos, spa :t 008)	++
2018-May	2	MRSA/cMRSA (EQA 539)	MRSA (S. aureus, oxaR, PVL-neg)	++
2018-May	3	MRSA/cMRSA (EQA 539)	Escherichia coli K12	Ø
2018-May	4	MRSA/cMRSA (EQA 539)	cMSSA + CoNS (S. aureus, S. epidermidis oxaR, PVL-pos)	Ø
2018-Nov	1	EHEC/STEC (EQA 534)	EHEC (stx-1, eae, hlyA and O157 positive)	+++
2018-Nov	2	EHEC/STEC (EQA 534)	EHEC (stx-1, stx-2, eae, hlyA and O157 positive)	+++
2018-Nov	3	EHEC/STEC (EQA 534)	Escherichia coli K12 (negative for eae and hlyA)	Ø
2018-Nov	4	EHEC/STEC (EQA 534)	ETEC (ST und LT positive)	Ø
2018-Nov	1	B. burgdorferi (EQA 535)	Borrelia bavariensis	++
2018-Nov	2	B. burgdorferi (EQA 535)	Treponema phagedenis	Ø
2018-Nov	3	B. burgdorferi (EQA 535)	Borrelia bavariensis	+
2018-Nov	4	B. burgdorferi (EQA 535)	Borrelia bavariensis	+++
2018-Nov	1	MRSA/cMRSA (EQA 539)	MSSA + CoNS (S. aureus, S. epidermidis oxaR, PVL-neg)	Ø
2018-Nov	2	MRSA/cMRSA (EQA 539)	MRSA (S. aureus, oxaR, PVL-neg)	+++
2018-Nov	3	MRSA/cMRSA (EQA 539)	CoNS (S. epidermidis, oxaS)	Ø
2018-Nov	4	MRSA/cMRSA (EQA 539)	MRSA (S. aureus, oxaR, PVL-neg)	+
2019-May	1	EHEC/STEC (EQA 534)	EHEC (stx-1, stx-2, eae, hlyA and O157 positive)	++
2019-May	2	EHEC/STEC (EQA 534)	EPEC	Ø
2019-May	3	EHEC/STEC (EQA 534)	EHEC (stx-2c, eae, hlyA and O26:H11 positive)	+++
2019-May	4	EHEC/STEC (EQA 534)	EIEC	Ø
2019-May	1	B. burgdorferi (EQA 535)	Borrelia recurrentis	Ø
2019-May	2	B. burgdorferi (EQA 535)	Borrelia garinii OspA Typ7	+++
2019-May	3	B. burgdorferi (EQA 535)	Treponema phagedenis	Ø
2019-May	4	B. burgdorferi (EQA 535)	Borrelia lusitaniae	+++
2019-May	1	MRSA/cMRSA (EQA 539)	CoNS (S. epidermidis, oxaS)	Ø
2019-May	2	MRSA/cMRSA (EQA 539)	MSSA + CoNS (S. aureus, S. hämolyticus oxaR, PVL-neg)	Ø
2019-May	3	MRSA/cMRSA (EQA 539)	MRSA SCCmec TypV (S. aureus, oxaR, PVL-neg)	+++
2019-May	4	MRSA/cMRSA (EQA 539)	cMRSA (S. aureus, oxaR, PVL-pos)	+++
2019-Nov	1	EHEC/STEC (EQA 534)	S. enterica ser. enteritidis	Ø
2019-Nov	2	EHEC/STEC (EQA 534)	EHEC (stx-1, stx-2, eae, hlyA and O157 positive)	+++
2019-Nov	3	EHEC/STEC (EQA 534)	EHEC (stx-1a, eae, hlyA and O103 positive)	++
2019-Nov	4	EHEC/STEC (EQA 534)	Escherichia coli K12 (negative for eae and hlyA)	Ø
2019-Nov	1	B. burgdorferi (EQA 535)	Borrelia afzelii	++
2019-Nov	2	B. burgdorferi (EQA 535)	Borrelia afzelii	+++
2019-Nov	3	B. burgdorferi (EQA 535)	Borrelia afzelii	+
2019-Nov	4	B. burgdorferi (EQA 535)	Escherichia coli K12	Ø
2019-Nov	1	MRSA/cMRSA (EQA 539)	MRSA (S. aureus, oxaR, PVL-neg)	+++
2019-Nov	2	MRSA/cMRSA (EQA 539)	Escherichia coli K12	Ø
2019-Nov	3	MRSA/cMRSA (EQA 539)	MRSA (S. aureus, oxaR, PVL-neg)	+++
2019-Nov	4	MRSA/cMRSA (EQA 539)	MSSA (S. aureus, oxaS but SCCmec false pos.) mecA dropout variant	Ø
2020-May	1	EHEC/STEC (EQA 534)	EHEC (stx-1, stx-2, eae, hlyA and O157 positive)	++
2020-May	2	EHEC/STEC (EQA 534)	Escherichia coli K12 (negative for eae and hlyA)	Ø
2020-May	3	EHEC/STEC (EQA 534)	EHEC (stx-2f and eae positive)	++
2020-May	4	EHEC/STEC (EQA 534)	EHEC (stx-1 positive)	++
2020-May	1	B. burgdorferi (EQA 535)	Borrelia burgdorferi	+++
2020-May	2	B. burgdorferi (EQA 535)	Borrelia burgdorferi	+
2020-May	3	B. burgdorferi (EQA 535)	Borrelia burgdorferi	++
2020-May	4	B. burgdorferi (EQA 535)	Escherichia coli K12	Ø
2020-May	1	MRSA/cMRSA (EQA 539)	MSSA + CoNS (S. aureus, S. epidermidis oxaR, PVL-neg)	Ø
2020-May	2	MRSA/cMRSA (EQA 539)	MRSA (S. aureus, oxaR, mecC pos, PVL-neg, spa:t10009)	+++
2020-May	3	MRSA/cMRSA (EQA 539)	MRSA (S. aureus, oxaR, PVL-neg, spa:t 014)	++
2020-May	4	MRSA/cMRSA (EQA 539)	Escherichia coli K12	Ø
2020-Nov	1	EHEC/STEC (EQA 534)	Shigella sonnei	Ø
2020-Nov	2	EHEC/STEC (EQA 534)	EHEC (stx-1, stx-2, eae, hlyA and O157 positive)	+++
2020-Nov	3	EHEC/STEC (EQA 534)	EHEC (stx-1, stx-2, eae, hlyA and O157 positive)	++
2020-Nov	4	EHEC/STEC (EQA 534)	Escherichia coli K12 (negative for eae and hlyA)	Ø
2020-Nov	1	B. burgdorferi (EQA 535)	Borrelia valaisiana	++
2020-Nov	2	B. burgdorferi (EQA 535)	Treponema phagedenis	Ø
2020-Nov	3	B. burgdorferi (EQA 535)	Borrelia garinii OspA Typ3	++
2020-Nov	4	B. burgdorferi (EQA 535)	Borrelia hispanica	Ø
2020-Nov	1	MRSA/cMRSA (EQA 539)	MRSA (S. aureus, PVL-neg, pSA442 neg.)	+++
2020-Nov	2	MRSA/cMRSA (EQA 539)	CoNS oxaS	Ø
2020-Nov	3	MRSA/cMRSA (EQA 539)	cMRSA (S. aureus, oxaR, PVL-pos)	+
2020-Nov	4	MRSA/cMRSA (EQA 539)	cMRSA (S. aureus, oxaR, PVL-pos)	++
2021-May	1	EHEC/STEC (EQA 534)	EHEC (stx-1, stx-2, eae, hlyA and O157 positive)	+++
2021-May	2	EHEC/STEC (EQA 534)	Escherichia coli K12 (negative for eae and hlyA)	Ø
2021-May	3	EHEC/STEC (EQA 534)	EAEC att	Ø
2021-May	4	EHEC/STEC (EQA 534)	EHEC (stx-2c, eae and hlyA positive)	++
2021-May	1	B. burgdorferi (EQA 535)	Borrelia spielmanii	+++
2021-May	2	B. burgdorferi (EQA 535)	Escherichia coli K12	Ø
2021-May	3	B. burgdorferi (EQA 535)	Borrelia spielmanii	+
2021-May	4	B. burgdorferi (EQA 535)	Borrelia spielmanii	++
2021-May	1	MRSA/cMRSA (EQA 539)	MSSA + CoNS (S. aureus, S. epidermidis oxaR, PVL-neg)	Ø
2021-May	2	MRSA/cMRSA (EQA 539)	MRSA SCCmec TypV (S. aureus, oxaR, PVL-neg)	+++
2021-May	3	MRSA/cMRSA (EQA 539)	Escherichia coli K12	Ø
2021-May	4	MRSA/cMRSA (EQA 539)	cMRSA (S. aureus, oxaR, PVL-pos)	++
2021-Nov	1	EHEC/STEC (EQA 534)	EHEC (stx-1, eae and hlyA positive)	+++
2021-Nov	2	EHEC/STEC (EQA 534)	ETEC ST and LT positive	Ø
2021-Nov	3	EHEC/STEC (EQA 534)	EHEC (stx-1, stx-2, eae, hlyA and O157 positive)	+++
2021-Nov	4	EHEC/STEC (EQA 534)	Escherichia coli K12 (negative for eae and hlyA)	Ø
2021-Nov	1	B. burgdorferi (EQA 535)	Treponema phagedenis	Ø
2021-Nov	2	B. burgdorferi (EQA 535)	B. persica + B. burgdorferi	++
2021-Nov	3	B. burgdorferi (EQA 535)	Borrelia bissetiae	+++
2021-Nov	4	B. burgdorferi (EQA 535)	Borrelia garinii OspA Typ8	+++
2021-Nov	1	MRSA/cMRSA (EQA 539)	MRSA (S. aureus, oxaR, PVL-neg)	++
2021-Nov	2	MRSA/cMRSA (EQA 539)	Escherichia coli K12	Ø
2021-Nov	3	MRSA/cMRSA (EQA 539)	MRSA (S. aureus, oxaR, PVL-neg)	+
2021-Nov	4	MRSA/cMRSA (EQA 539)	cMSSA (S. aureus, oxaS, PVL-pos)	Ø
2022-May	1	EHEC/STEC (EQA 534)	EHEC (stx-1, stx-2, eae, hlyA and O157 positive)	+
2022-May	2	EHEC/STEC (EQA 534)	EIEC	Ø
2022-May	3	EHEC/STEC (EQA 534)	EPEC (eae positive)	Ø
2022-May	4	EHEC/STEC (EQA 534)	EHEC (stx-2c, eae, hlyA and O26 positive)	++
2022-May	1	B. burgdorferi (EQA 535)	Borrelia bavariensis	+++
2022-May	2	B. burgdorferi (EQA 535)	Escherichia coli K12	Ø
2022-May	3	B. burgdorferi (EQA 535)	Borrelia afzelii	+++
2022-May	4	B. burgdorferi (EQA 535)	Borrelia hispanica	Ø
2022-May	1	MRSA/cMRSA (EQA 539)	cMRSA (S. aureus, oxaR, PVL-pos)	++
2022-May	2	MRSA/cMRSA (EQA 539)	MSSA (S. aureus, oxaS, PVL-neg)	Ø
2022-May	3	MRSA/cMRSA (EQA 539)	CoNS oxaR (S. epidermidis, oxaR, PVL-neg)	Ø
2022-May	4	MRSA/cMRSA (EQA 539)	LaMRSA (S. aureus, oxaR, PVL-neg)	++
2022-Nov	1	EHEC/STEC (EQA 534)	Escherichia coli K12 (negative for eae and hlyA)	Ø
2022-Nov	2	EHEC/STEC (EQA 534)	EHEC (stx-2c, eae, hlyA and O26 positive)	++
2022-Nov	3	EHEC/STEC (EQA 534)	EHEC (stx-1, stx-2, eae, hlyA and O157 positive)	+++
2022-Nov	4	EHEC/STEC (EQA 534)	EPEC (eae positive)	Ø
2022-Nov	1	B. burgdorferi (EQA 535)	Borrelia garinii Ospa Typ5	+++
2022-Nov	2	B. burgdorferi (EQA 535)	Borrelia garinii Ospa Typ5	+
2022-Nov	3	B. burgdorferi (EQA 535)	Borrelia garinii Ospa Typ5	++
2022-Nov	4	B. burgdorferi (EQA 535)	Escherichia coli K12	Ø
2022-Nov	1	MRSA/cMRSA (EQA 539)	MSSA + CoNS (S. aureus, S. epidermidis oxaR, PVL-neg)	Ø
2022-Nov	2	MRSA/cMRSA (EQA 539)	Escherichia coli K12	Ø
2022-Nov	3	MRSA/cMRSA (EQA 539)	MRSA (S. aureus, oxaR, PVL-neg)	++
2022-Nov	4	MRSA/cMRSA (EQA 539)	cMRSA (S. aureus, oxaR, PVL-pos)	++
2023-May	1	EHEC/STEC (EQA 534)	EHEC (stx-2g positive) / ETEC ST1a positive	+
2023-May	2	EHEC/STEC (EQA 534)	Aeromonas hydrophila	Ø
2023-May	3	EHEC/STEC (EQA 534)	Escherichia coli K12 (negative for eae and hlyA)	Ø
2023-May	4	EHEC/STEC (EQA 534)	EHEC (stx-1a, stx-2a and hlyA positive)	++
2023-May	1	B. burgdorferi (EQA 535)	Borrelia bissetiae	+++
2023-May	2	B. burgdorferi (EQA 535)	Borrelia burgdorferi s.s.	+++
2023-May	3	B. burgdorferi (EQA 535)	Leptospira interrogans	Ø
2023-May	4	B. burgdorferi (EQA 535)	Borrelia lusitaniae	+++
2023-May	1	MRSA/cMRSA (EQA 539)	MRSA SSCmec Typ VI (S. aureus, oxaR, PVL-neg)	+++
2023-May	2	MRSA/cMRSA (EQA 539)	MRSA (S. aureus, oxaR, PVL-neg)	+++
2023-May	3	MRSA/cMRSA (EQA 539)	Escherichia coli K12	Ø
2023-May	4	MRSA/cMRSA (EQA 539)	MSSA + CoNS (S. aureus, S. epidermidis oxaR, PVL-neg)	Ø
